# Supplementary material for: Modelling and measuring complexity of traditional and ancient technologies using Petri nets
Source: PLoS One. 2022 Nov 29;17(11):e0278310. doi: 10.1371/journal.pone.0278310 (PMC9707756; doi:10.1371/journal.pone.0278310)
Supplement: S2 File — (PNML) [file pone.0278310.s002.pnml]

<?xml version="1.0" encoding="UTF-8"?>
<pnml xmlns="http://www.pnml.org/version-2009/grammar/pnml">
  <net id="net0" type="http://www.pnml.org/version-2009/grammar/ptnet">
    <name>
      <text>_20221004_O_schinzii_SF_pn</text>
    </name>
    <page id="page0">
      <name>
        <text>DefaultPage</text>
      </name>
      <place id="p0">
        <name>
          <text>roots_needed</text>
        </name>
        <initialMarking>
          <text>4</text>
        </initialMarking>
      </place>
      <place id="p1">
        <name>
          <text>Busy1</text>
        </name>
        <initialMarking>
          <text>0</text>
        </initialMarking>
      </place>
      <place id="p2">
        <name>
          <text>Start1</text>
        </name>
        <initialMarking>
          <text>1</text>
        </initialMarking>
      </place>
      <place id="p3">
        <name>
          <text>Extracted_roots</text>
        </name>
        <initialMarking>
          <text>0</text>
        </initialMarking>
      </place>
      <place id="p4">
        <name>
          <text>People_available</text>
        </name>
        <initialMarking>
          <text>1</text>
        </initialMarking>
      </place>
      <place id="p5">
        <name>
          <text>Roots_with_slits</text>
        </name>
        <initialMarking>
          <text>0</text>
        </initialMarking>
      </place>
      <place id="p6">
        <name>
          <text>Busy5</text>
        </name>
        <initialMarking>
          <text>0</text>
        </initialMarking>
      </place>
      <place id="p7">
        <name>
          <text>Knives</text>
        </name>
        <initialMarking>
          <text>1</text>
        </initialMarking>
      </place>
      <place id="p8">
        <name>
          <text>Grevia_flavia_branch</text>
        </name>
        <initialMarking>
          <text>1</text>
        </initialMarking>
      </place>
      <place id="p9">
        <name>
          <text>Start4</text>
        </name>
        <initialMarking>
          <text>0</text>
        </initialMarking>
      </place>
      <place id="p10">
        <name>
          <text>Fire_and_coals</text>
        </name>
        <initialMarking>
          <text>0</text>
        </initialMarking>
      </place>
      <place id="p11">
        <name>
          <text>Fire</text>
        </name>
        <initialMarking>
          <text>0</text>
        </initialMarking>
      </place>
      <place id="p12">
        <name>
          <text>Firesticks</text>
        </name>
        <initialMarking>
          <text>1</text>
        </initialMarking>
      </place>
      <place id="p13">
        <name>
          <text>Combretum_needed</text>
        </name>
        <initialMarking>
          <text>4</text>
        </initialMarking>
      </place>
      <place id="p14">
        <name>
          <text>T_sericea_needed</text>
        </name>
        <initialMarking>
          <text>4</text>
        </initialMarking>
      </place>
      <place id="p15">
        <name>
          <text>T_sericea_branches</text>
        </name>
        <initialMarking>
          <text>0</text>
        </initialMarking>
      </place>
      <place id="p16">
        <name>
          <text>Combretum_branches</text>
        </name>
        <initialMarking>
          <text>0</text>
        </initialMarking>
      </place>
      <place id="p17">
        <name>
          <text>Start2</text>
        </name>
        <initialMarking>
          <text>1</text>
        </initialMarking>
      </place>
      <place id="p18">
        <name>
          <text>Number_of_Collected_T_sericea</text>
        </name>
        <initialMarking>
          <text>0</text>
        </initialMarking>
      </place>
      <place id="p19">
        <name>
          <text>Number_of_Collected_Combretum</text>
        </name>
        <initialMarking>
          <text>0</text>
        </initialMarking>
      </place>
      <place id="p20">
        <name>
          <text>Adding_branches_done</text>
        </name>
        <initialMarking>
          <text>0</text>
        </initialMarking>
      </place>
      <place id="p21">
        <name>
          <text>Start3</text>
        </name>
        <initialMarking>
          <text>0</text>
        </initialMarking>
      </place>
      <place id="p22">
        <name>
          <text>Busy3</text>
        </name>
        <initialMarking>
          <text>0</text>
        </initialMarking>
      </place>
      <place id="p23">
        <name>
          <text>Busy4</text>
        </name>
        <initialMarking>
          <text>0</text>
        </initialMarking>
      </place>
      <place id="p24">
        <name>
          <text>Busy2</text>
        </name>
        <initialMarking>
          <text>0</text>
        </initialMarking>
      </place>
      <place id="p25">
        <name>
          <text>Number_roots_with_slits</text>
        </name>
        <initialMarking>
          <text>0</text>
        </initialMarking>
      </place>
      <place id="p26">
        <name>
          <text>Digging_sticks</text>
        </name>
        <initialMarking>
          <text>1</text>
        </initialMarking>
      </place>
      <place id="p27">
        <name>
          <text>Start5</text>
        </name>
        <initialMarking>
          <text>0</text>
        </initialMarking>
      </place>
      <place id="p28">
        <name>
          <text>Hole_covered</text>
        </name>
        <initialMarking>
          <text>0</text>
        </initialMarking>
      </place>
      <place id="p29">
        <name>
          <text>Sand</text>
        </name>
        <initialMarking>
          <text>0</text>
        </initialMarking>
      </place>
      <place id="p30">
        <name>
          <text>Branch</text>
        </name>
        <initialMarking>
          <text>0</text>
        </initialMarking>
      </place>
      <place id="p31">
        <name>
          <text>Busy6</text>
        </name>
        <initialMarking>
          <text>0</text>
        </initialMarking>
      </place>
      <place id="p32">
        <name>
          <text>Grass</text>
        </name>
        <initialMarking>
          <text>0</text>
        </initialMarking>
      </place>
      <place id="p33">
        <name>
          <text>grass_needed</text>
        </name>
        <initialMarking>
          <text>4</text>
        </initialMarking>
      </place>
      <place id="p34">
        <name>
          <text>Lit_grass</text>
        </name>
        <initialMarking>
          <text>0</text>
        </initialMarking>
      </place>
      <place id="p35">
        <name>
          <text>Burnt_grass</text>
        </name>
        <initialMarking>
          <text>0</text>
        </initialMarking>
      </place>
      <place id="p36">
        <name>
          <text>Black_powder</text>
        </name>
        <initialMarking>
          <text>0</text>
        </initialMarking>
      </place>
      <place id="p37">
        <name>
          <text>Coals</text>
        </name>
        <initialMarking>
          <text>0</text>
        </initialMarking>
      </place>
      <place id="p38">
        <name>
          <text>Roots_with_latex</text>
        </name>
        <initialMarking>
          <text>0</text>
        </initialMarking>
      </place>
      <place id="p39">
        <name>
          <text>Collecting_roots_done</text>
        </name>
        <initialMarking>
          <text>0</text>
        </initialMarking>
      </place>
      <place id="p40">
        <name>
          <text>Collecting_firewood_done</text>
        </name>
        <initialMarking>
          <text>0</text>
        </initialMarking>
      </place>
      <place id="p41">
        <name>
          <text>Adhesive</text>
        </name>
        <initialMarking>
          <text>0</text>
        </initialMarking>
      </place>
      <place id="p42">
        <name>
          <text>Collected_latex</text>
        </name>
        <initialMarking>
          <text>0</text>
        </initialMarking>
      </place>
      <place id="p43">
        <name>
          <text>Applicator</text>
        </name>
        <initialMarking>
          <text>0</text>
        </initialMarking>
      </place>
      <place id="p44">
        <name>
          <text>number_of_Heated_roots</text>
        </name>
        <initialMarking>
          <text>0</text>
        </initialMarking>
      </place>
      <place id="p45">
        <name>
          <text>Start6</text>
        </name>
        <initialMarking>
          <text>0</text>
        </initialMarking>
      </place>
      <place id="p46">
        <name>
          <text>latex_and_black_powder_mix</text>
        </name>
        <initialMarking>
          <text>0</text>
        </initialMarking>
      </place>
      <place id="p47">
        <name>
          <text>Start7</text>
        </name>
        <initialMarking>
          <text>0</text>
        </initialMarking>
      </place>
      <place id="p48">
        <name>
          <text>Roots</text>
        </name>
        <initialMarking>
          <text>0</text>
        </initialMarking>
      </place>
      <place id="p49">
        <name>
          <text>Number_of_Collected_roots</text>
        </name>
        <initialMarking>
          <text>0</text>
        </initialMarking>
      </place>
      <place id="p50">
        <name>
          <text>Glue_carrier</text>
        </name>
        <initialMarking>
          <text>1</text>
        </initialMarking>
      </place>
      <place id="p51">
        <name>
          <text>O_schinzii_bush</text>
        </name>
        <initialMarking>
          <text>1</text>
        </initialMarking>
      </place>
      <place id="p52">
        <name>
          <text>number_of_crushed_grass</text>
        </name>
        <initialMarking>
          <text>0</text>
        </initialMarking>
      </place>
      <place id="p53">
        <name>
          <text>Start8</text>
        </name>
        <initialMarking>
          <text>0</text>
        </initialMarking>
      </place>
      <place id="p54">
        <name>
          <text>Busy7</text>
        </name>
        <initialMarking>
          <text>0</text>
        </initialMarking>
      </place>
      <place id="p55">
        <name>
          <text>Busy8</text>
        </name>
        <initialMarking>
          <text>0</text>
        </initialMarking>
      </place>
      <place id="p56">
        <name>
          <text>Ready_to_arrange</text>
        </name>
        <initialMarking>
          <text>0</text>
        </initialMarking>
      </place>
      <transition id="t0">
        <name>
          <text>Finish_digging</text>
        </name>
      </transition>
      <transition id="t1">
        <name>
          <text>Dig</text>
        </name>
      </transition>
      <transition id="t2">
        <name>
          <text>Start_digging</text>
        </name>
      </transition>
      <transition id="t3">
        <name>
          <text>Start_heating</text>
        </name>
      </transition>
      <transition id="t4">
        <name>
          <text>finish_root_prep</text>
        </name>
      </transition>
      <transition id="t5">
        <name>
          <text>Cut_root</text>
        </name>
      </transition>
      <transition id="t6">
        <name>
          <text>Start_root_preparation</text>
        </name>
      </transition>
      <transition id="t7">
        <name>
          <text>Cut_aplicator</text>
        </name>
      </transition>
      <transition id="t8">
        <name>
          <text>Find_branch</text>
        </name>
      </transition>
      <transition id="t9">
        <name>
          <text>Start_making_aplicator</text>
        </name>
      </transition>
      <transition id="t10">
        <name>
          <text>Add_branches</text>
        </name>
      </transition>
      <transition id="t11">
        <name>
          <text>Start_lighting</text>
        </name>
      </transition>
      <transition id="t12">
        <name>
          <text>Finish_collecting_firewood</text>
        </name>
      </transition>
      <transition id="t13">
        <name>
          <text>Collect_Combretum</text>
        </name>
      </transition>
      <transition id="t14">
        <name>
          <text>Collect_T_sericea</text>
        </name>
      </transition>
      <transition id="t15">
        <name>
          <text>Start_collect_firewood</text>
        </name>
      </transition>
      <transition id="t16">
        <name>
          <text>Light_fire</text>
        </name>
      </transition>
      <transition id="t17">
        <name>
          <text>Finish_lighting</text>
        </name>
      </transition>
      <transition id="t18">
        <name>
          <text>Fill_hole</text>
        </name>
      </transition>
      <transition id="t19">
        <name>
          <text>Start_crushing</text>
        </name>
      </transition>
      <transition id="t20">
        <name>
          <text>Collect_grass</text>
        </name>
      </transition>
      <transition id="t21">
        <name>
          <text>Light_grass</text>
        </name>
      </transition>
      <transition id="t22">
        <name>
          <text>lift</text>
        </name>
      </transition>
      <transition id="t23">
        <name>
          <text>Crush</text>
        </name>
      </transition>
      <transition id="t24">
        <name>
          <text>one_at_a_time</text>
        </name>
      </transition>
      <transition id="t25">
        <name>
          <text>Arrange_coals</text>
        </name>
      </transition>
      <transition id="t26">
        <name>
          <text>Go_back_home</text>
        </name>
      </transition>
      <transition id="t27">
        <name>
          <text>dip</text>
        </name>
      </transition>
      <transition id="t28">
        <name>
          <text>press</text>
        </name>
      </transition>
      <transition id="t29">
        <name>
          <text>Finish_mix</text>
        </name>
      </transition>
      <transition id="t30">
        <name>
          <text>Finish_heating</text>
        </name>
      </transition>
      <transition id="t31">
        <name>
          <text>Extract</text>
        </name>
      </transition>
      <transition id="t32">
        <name>
          <text>Finish_crushing</text>
        </name>
      </transition>
      <transition id="t33">
        <name>
          <text>Start_mix</text>
        </name>
      </transition>
      <arc id="a0" source="p1" target="t0">
        <inscription>
          <text>1</text>
        </inscription>
      </arc>
      <arc id="a1" source="t2" target="p1">
        <inscription>
          <text>1</text>
        </inscription>
      </arc>
      <arc id="a2" source="p1" target="t1">
        <inscription>
          <text>1</text>
        </inscription>
      </arc>
      <arc id="a3" source="t1" target="p1">
        <inscription>
          <text>1</text>
        </inscription>
      </arc>
      <arc id="a4" source="p2" target="t2">
        <inscription>
          <text>1</text>
        </inscription>
      </arc>
      <arc id="a5" source="p3" target="t5">
        <inscription>
          <text>1</text>
        </inscription>
      </arc>
      <arc id="a6" source="p4" target="t3">
        <inscription>
          <text>1</text>
        </inscription>
      </arc>
      <arc id="a7" source="p6" target="t4">
        <inscription>
          <text>1</text>
        </inscription>
      </arc>
      <arc id="a8" source="t4" target="p4">
        <inscription>
          <text>1</text>
        </inscription>
      </arc>
      <arc id="a9" source="t5" target="p5">
        <inscription>
          <text>1</text>
        </inscription>
      </arc>
      <arc id="a10" source="p7" target="t5">
        <inscription>
          <text>1</text>
        </inscription>
      </arc>
      <arc id="a11" source="t5" target="p7">
        <inscription>
          <text>1</text>
        </inscription>
      </arc>
      <arc id="a12" source="t5" target="p6">
        <inscription>
          <text>1</text>
        </inscription>
      </arc>
      <arc id="a13" source="p6" target="t5">
        <inscription>
          <text>1</text>
        </inscription>
      </arc>
      <arc id="a14" source="t6" target="p6">
        <inscription>
          <text>1</text>
        </inscription>
      </arc>
      <arc id="a15" source="p4" target="t6">
        <inscription>
          <text>1</text>
        </inscription>
      </arc>
      <arc id="a16" source="p27" target="t6">
        <inscription>
          <text>1</text>
        </inscription>
      </arc>
      <arc id="a17" source="t7" target="p43">
        <inscription>
          <text>1</text>
        </inscription>
      </arc>
      <arc id="a18" source="p4" target="t9">
        <inscription>
          <text>1</text>
        </inscription>
      </arc>
      <arc id="a19" source="p9" target="t9">
        <inscription>
          <text>1</text>
        </inscription>
      </arc>
      <arc id="a20" source="p16" target="t10">
        <inscription>
          <text>4</text>
        </inscription>
      </arc>
      <arc id="a21" source="p11" target="t10">
        <inscription>
          <text>1</text>
        </inscription>
      </arc>
      <arc id="a22" source="p4" target="t11">
        <inscription>
          <text>1</text>
        </inscription>
      </arc>
      <arc id="a23" source="t12" target="p4">
        <inscription>
          <text>1</text>
        </inscription>
      </arc>
      <arc id="a24" source="p14" target="t14">
        <inscription>
          <text>1</text>
        </inscription>
      </arc>
      <arc id="a25" source="t14" target="p15">
        <inscription>
          <text>1</text>
        </inscription>
      </arc>
      <arc id="a26" source="p13" target="t13">
        <inscription>
          <text>1</text>
        </inscription>
      </arc>
      <arc id="a27" source="t13" target="p16">
        <inscription>
          <text>1</text>
        </inscription>
      </arc>
      <arc id="a28" source="p4" target="t15">
        <inscription>
          <text>1</text>
        </inscription>
      </arc>
      <arc id="a29" source="p17" target="t15">
        <inscription>
          <text>1</text>
        </inscription>
      </arc>
      <arc id="a30" source="t14" target="p18">
        <inscription>
          <text>1</text>
        </inscription>
      </arc>
      <arc id="a31" source="p18" target="t12">
        <inscription>
          <text>4</text>
        </inscription>
      </arc>
      <arc id="a32" source="t13" target="p19">
        <inscription>
          <text>1</text>
        </inscription>
      </arc>
      <arc id="a33" source="p19" target="t12">
        <inscription>
          <text>4</text>
        </inscription>
      </arc>
      <arc id="a34" source="t10" target="p20">
        <inscription>
          <text>1</text>
        </inscription>
      </arc>
      <arc id="a35" source="t12" target="p40">
        <inscription>
          <text>1</text>
        </inscription>
      </arc>
      <arc id="a36" source="p21" target="t11">
        <inscription>
          <text>1</text>
        </inscription>
      </arc>
      <arc id="a37" source="t11" target="p22">
        <inscription>
          <text>1</text>
        </inscription>
      </arc>
      <arc id="a38" source="p22" target="t16">
        <inscription>
          <text>1</text>
        </inscription>
      </arc>
      <arc id="a39" source="t16" target="p22">
        <inscription>
          <text>1</text>
        </inscription>
      </arc>
      <arc id="a40" source="t16" target="p11">
        <inscription>
          <text>1</text>
        </inscription>
      </arc>
      <arc id="a41" source="p12" target="t16">
        <inscription>
          <text>1</text>
        </inscription>
      </arc>
      <arc id="a42" source="t16" target="p12">
        <inscription>
          <text>1</text>
        </inscription>
      </arc>
      <arc id="a43" source="p15" target="t16">
        <inscription>
          <text>4</text>
        </inscription>
      </arc>
      <arc id="a44" source="p22" target="t10">
        <inscription>
          <text>1</text>
        </inscription>
      </arc>
      <arc id="a45" source="t10" target="p22">
        <inscription>
          <text>1</text>
        </inscription>
      </arc>
      <arc id="a46" source="p20" target="t17">
        <inscription>
          <text>1</text>
        </inscription>
      </arc>
      <arc id="a47" source="t17" target="p4">
        <inscription>
          <text>1</text>
        </inscription>
      </arc>
      <arc id="a48" source="p22" target="t17">
        <inscription>
          <text>1</text>
        </inscription>
      </arc>
      <arc id="a49" source="t10" target="p10">
        <inscription>
          <text>1</text>
        </inscription>
      </arc>
      <arc id="a50" source="t9" target="p23">
        <inscription>
          <text>1</text>
        </inscription>
      </arc>
      <arc id="a51" source="t15" target="p24">
        <inscription>
          <text>1</text>
        </inscription>
      </arc>
      <arc id="a52" source="p24" target="t12">
        <inscription>
          <text>1</text>
        </inscription>
      </arc>
      <arc id="a53" source="p24" target="t14">
        <inscription>
          <text>1</text>
        </inscription>
      </arc>
      <arc id="a54" source="t14" target="p24">
        <inscription>
          <text>1</text>
        </inscription>
      </arc>
      <arc id="a55" source="p24" target="t13">
        <inscription>
          <text>1</text>
        </inscription>
      </arc>
      <arc id="a56" source="t13" target="p24">
        <inscription>
          <text>1</text>
        </inscription>
      </arc>
      <arc id="a57" source="t5" target="p25">
        <inscription>
          <text>1</text>
        </inscription>
      </arc>
      <arc id="a58" source="p25" target="t4">
        <inscription>
          <text>4</text>
        </inscription>
      </arc>
      <arc id="a59" source="p26" target="t1">
        <inscription>
          <text>1</text>
        </inscription>
      </arc>
      <arc id="a60" source="t1" target="p26">
        <inscription>
          <text>1</text>
        </inscription>
      </arc>
      <arc id="a61" source="p1" target="t18">
        <inscription>
          <text>1</text>
        </inscription>
      </arc>
      <arc id="a62" source="t18" target="p1">
        <inscription>
          <text>1</text>
        </inscription>
      </arc>
      <arc id="a63" source="p28" target="t0">
        <inscription>
          <text>1</text>
        </inscription>
      </arc>
      <arc id="a64" source="t18" target="p28">
        <inscription>
          <text>1</text>
        </inscription>
      </arc>
      <arc id="a65" source="p29" target="t18">
        <inscription>
          <text>1</text>
        </inscription>
      </arc>
      <arc id="a66" source="p7" target="t7">
        <inscription>
          <text>1</text>
        </inscription>
      </arc>
      <arc id="a67" source="t7" target="p7">
        <inscription>
          <text>1</text>
        </inscription>
      </arc>
      <arc id="a68" source="p4" target="t19">
        <inscription>
          <text>1</text>
        </inscription>
      </arc>
      <arc id="a69" source="t19" target="p31">
        <inscription>
          <text>1</text>
        </inscription>
      </arc>
      <arc id="a70" source="p33" target="t20">
        <inscription>
          <text>1</text>
        </inscription>
      </arc>
      <arc id="a71" source="t20" target="p32">
        <inscription>
          <text>1</text>
        </inscription>
      </arc>
      <arc id="a72" source="p32" target="t21">
        <inscription>
          <text>1</text>
        </inscription>
      </arc>
      <arc id="a73" source="p10" target="t21">
        <inscription>
          <text>1</text>
        </inscription>
      </arc>
      <arc id="a74" source="t21" target="p10">
        <inscription>
          <text>1</text>
        </inscription>
      </arc>
      <arc id="a75" source="t21" target="p34">
        <inscription>
          <text>1</text>
        </inscription>
      </arc>
      <arc id="a76" source="p34" target="t22">
        <inscription>
          <text>1</text>
        </inscription>
      </arc>
      <arc id="a77" source="t22" target="p35">
        <inscription>
          <text>1</text>
        </inscription>
      </arc>
      <arc id="a78" source="t23" target="p36">
        <inscription>
          <text>1</text>
        </inscription>
      </arc>
      <arc id="a79" source="t7" target="p4">
        <inscription>
          <text>1</text>
        </inscription>
      </arc>
      <arc id="a80" source="t25" target="p37">
        <inscription>
          <text>1</text>
        </inscription>
      </arc>
      <arc id="a81" source="p37" target="t24">
        <inscription>
          <text>1</text>
        </inscription>
      </arc>
      <arc id="a82" source="t24" target="p37">
        <inscription>
          <text>1</text>
        </inscription>
      </arc>
      <arc id="a83" source="p5" target="t24">
        <inscription>
          <text>1</text>
        </inscription>
      </arc>
      <arc id="a84" source="t24" target="p38">
        <inscription>
          <text>1</text>
        </inscription>
      </arc>
      <arc id="a85" source="p8" target="t8">
        <inscription>
          <text>1</text>
        </inscription>
      </arc>
      <arc id="a86" source="p23" target="t8">
        <inscription>
          <text>1</text>
        </inscription>
      </arc>
      <arc id="a87" source="t8" target="p23">
        <inscription>
          <text>1</text>
        </inscription>
      </arc>
      <arc id="a88" source="t8" target="p30">
        <inscription>
          <text>1</text>
        </inscription>
      </arc>
      <arc id="a89" source="p30" target="t7">
        <inscription>
          <text>1</text>
        </inscription>
      </arc>
      <arc id="a90" source="t0" target="p39">
        <inscription>
          <text>1</text>
        </inscription>
      </arc>
      <arc id="a91" source="p39" target="t26">
        <inscription>
          <text>1</text>
        </inscription>
      </arc>
      <arc id="a92" source="p40" target="t26">
        <inscription>
          <text>1</text>
        </inscription>
      </arc>
      <arc id="a93" source="t26" target="p9">
        <inscription>
          <text>1</text>
        </inscription>
      </arc>
      <arc id="a94" source="t26" target="p21">
        <inscription>
          <text>1</text>
        </inscription>
      </arc>
      <arc id="a95" source="t26" target="p27">
        <inscription>
          <text>1</text>
        </inscription>
      </arc>
      <arc id="a96" source="t29" target="p41">
        <inscription>
          <text>1</text>
        </inscription>
      </arc>
      <arc id="a97" source="p38" target="t27">
        <inscription>
          <text>1</text>
        </inscription>
      </arc>
      <arc id="a98" source="t24" target="p44">
        <inscription>
          <text>1</text>
        </inscription>
      </arc>
      <arc id="a99" source="p44" target="t30">
        <inscription>
          <text>4</text>
        </inscription>
      </arc>
      <arc id="a100" source="t10" target="p45">
        <inscription>
          <text>1</text>
        </inscription>
      </arc>
      <arc id="a101" source="p45" target="t19">
        <inscription>
          <text>1</text>
        </inscription>
      </arc>
      <arc id="a102" source="p43" target="t27">
        <inscription>
          <text>1</text>
        </inscription>
      </arc>
      <arc id="a103" source="t27" target="p42">
        <inscription>
          <text>1</text>
        </inscription>
      </arc>
      <arc id="a104" source="p46" target="t29">
        <inscription>
          <text>4</text>
        </inscription>
      </arc>
      <arc id="a105" source="t28" target="p46">
        <inscription>
          <text>1</text>
        </inscription>
      </arc>
      <arc id="a106" source="t4" target="p47">
        <inscription>
          <text>1</text>
        </inscription>
      </arc>
      <arc id="a107" source="p47" target="t3">
        <inscription>
          <text>1</text>
        </inscription>
      </arc>
      <arc id="a108" source="t30" target="p4">
        <inscription>
          <text>1</text>
        </inscription>
      </arc>
      <arc id="a109" source="p1" target="t31">
        <inscription>
          <text>1</text>
        </inscription>
      </arc>
      <arc id="a110" source="t31" target="p1">
        <inscription>
          <text>1</text>
        </inscription>
      </arc>
      <arc id="a111" source="t31" target="p3">
        <inscription>
          <text>1</text>
        </inscription>
      </arc>
      <arc id="a112" source="t1" target="p48">
        <inscription>
          <text>1</text>
        </inscription>
      </arc>
      <arc id="a113" source="p48" target="t31">
        <inscription>
          <text>1</text>
        </inscription>
      </arc>
      <arc id="a114" source="t1" target="p29">
        <inscription>
          <text>1</text>
        </inscription>
      </arc>
      <arc id="a115" source="t31" target="p49">
        <inscription>
          <text>1</text>
        </inscription>
      </arc>
      <arc id="a116" source="p49" target="t18">
        <inscription>
          <text>4</text>
        </inscription>
      </arc>
      <arc id="a117" source="t27" target="p43">
        <inscription>
          <text>1</text>
        </inscription>
      </arc>
      <arc id="a118" source="p50" target="t27">
        <inscription>
          <text>1</text>
        </inscription>
      </arc>
      <arc id="a119" source="t27" target="p50">
        <inscription>
          <text>1</text>
        </inscription>
      </arc>
      <arc id="a120" source="p42" target="t28">
        <inscription>
          <text>1</text>
        </inscription>
      </arc>
      <arc id="a121" source="t28" target="p50">
        <inscription>
          <text>1</text>
        </inscription>
      </arc>
      <arc id="a122" source="p50" target="t28">
        <inscription>
          <text>1</text>
        </inscription>
      </arc>
      <arc id="a123" source="p4" target="t2">
        <inscription>
          <text>1</text>
        </inscription>
      </arc>
      <arc id="a124" source="t0" target="p4">
        <inscription>
          <text>1</text>
        </inscription>
      </arc>
      <arc id="a125" source="p23" target="t7">
        <inscription>
          <text>1</text>
        </inscription>
      </arc>
      <arc id="a126" source="p31" target="t20">
        <inscription>
          <text>1</text>
        </inscription>
      </arc>
      <arc id="a127" source="t20" target="p31">
        <inscription>
          <text>1</text>
        </inscription>
      </arc>
      <arc id="a128" source="t21" target="p31">
        <inscription>
          <text>1</text>
        </inscription>
      </arc>
      <arc id="a129" source="p31" target="t21">
        <inscription>
          <text>1</text>
        </inscription>
      </arc>
      <arc id="a130" source="p31" target="t22">
        <inscription>
          <text>1</text>
        </inscription>
      </arc>
      <arc id="a131" source="t22" target="p31">
        <inscription>
          <text>1</text>
        </inscription>
      </arc>
      <arc id="a132" source="p31" target="t23">
        <inscription>
          <text>1</text>
        </inscription>
      </arc>
      <arc id="a133" source="t23" target="p31">
        <inscription>
          <text>1</text>
        </inscription>
      </arc>
      <arc id="a134" source="p31" target="t32">
        <inscription>
          <text>1</text>
        </inscription>
      </arc>
      <arc id="a135" source="t32" target="p4">
        <inscription>
          <text>1</text>
        </inscription>
      </arc>
      <arc id="a136" source="p35" target="t23">
        <inscription>
          <text>1</text>
        </inscription>
      </arc>
      <arc id="a137" source="t23" target="p52">
        <inscription>
          <text>1</text>
        </inscription>
      </arc>
      <arc id="a138" source="p52" target="t32">
        <inscription>
          <text>4</text>
        </inscription>
      </arc>
      <arc id="a139" source="p36" target="t28">
        <inscription>
          <text>1</text>
        </inscription>
      </arc>
      <arc id="a140" source="p51" target="t1">
        <inscription>
          <text>1</text>
        </inscription>
      </arc>
      <arc id="a141" source="t1" target="p51">
        <inscription>
          <text>1</text>
        </inscription>
      </arc>
      <arc id="a142" source="p0" target="t1">
        <inscription>
          <text>1</text>
        </inscription>
      </arc>
      <arc id="a143" source="t7" target="p53">
        <inscription>
          <text>1</text>
        </inscription>
      </arc>
      <arc id="a144" source="p54" target="t25">
        <inscription>
          <text>1</text>
        </inscription>
      </arc>
      <arc id="a145" source="t25" target="p54">
        <inscription>
          <text>1</text>
        </inscription>
      </arc>
      <arc id="a146" source="p54" target="t24">
        <inscription>
          <text>1</text>
        </inscription>
      </arc>
      <arc id="a147" source="t24" target="p54">
        <inscription>
          <text>1</text>
        </inscription>
      </arc>
      <arc id="a148" source="p54" target="t30">
        <inscription>
          <text>1</text>
        </inscription>
      </arc>
      <arc id="a149" source="p53" target="t33">
        <inscription>
          <text>1</text>
        </inscription>
      </arc>
      <arc id="a150" source="p4" target="t33">
        <inscription>
          <text>1</text>
        </inscription>
      </arc>
      <arc id="a151" source="t33" target="p55">
        <inscription>
          <text>1</text>
        </inscription>
      </arc>
      <arc id="a152" source="p55" target="t28">
        <inscription>
          <text>1</text>
        </inscription>
      </arc>
      <arc id="a153" source="t28" target="p55">
        <inscription>
          <text>1</text>
        </inscription>
      </arc>
      <arc id="a154" source="p55" target="t27">
        <inscription>
          <text>1</text>
        </inscription>
      </arc>
      <arc id="a155" source="t27" target="p55">
        <inscription>
          <text>1</text>
        </inscription>
      </arc>
      <arc id="a156" source="t29" target="p4">
        <inscription>
          <text>1</text>
        </inscription>
      </arc>
      <arc id="a157" source="p55" target="t29">
        <inscription>
          <text>1</text>
        </inscription>
      </arc>
      <arc id="a158" source="t3" target="p56">
        <inscription>
          <text>1</text>
        </inscription>
      </arc>
      <arc id="a159" source="p56" target="t25">
        <inscription>
          <text>1</text>
        </inscription>
      </arc>
      <arc id="a160" source="p10" target="t25">
        <inscription>
          <text>1</text>
        </inscription>
      </arc>
      <arc id="a161" source="t25" target="p10">
        <inscription>
          <text>1</text>
        </inscription>
      </arc>
      <arc id="a162" source="t3" target="p54">
        <inscription>
          <text>1</text>
        </inscription>
      </arc>
    </page>
  </net>
</pnml>
