# Supplementary material for: Modelling and measuring complexity of traditional and ancient technologies using Petri nets
Source: PLoS One. 2022 Nov 29;17(11):e0278310. doi: 10.1371/journal.pone.0278310 (PMC9707756; doi:10.1371/journal.pone.0278310)
Supplement: S4 File — (CSV) [file pone.0278310.s004.csv]

Model	Makers available	States	Edges	Tool
O schinzii	1	663	1122	Tina marking graph
O schinzii	2	4350	12798	Tina marking graph
O schinzii	3	10607	39763	Tina marking graph
O schinzii	4	14074	58473	Tina marking graph
O schinzii	5	14074	58473	Tina marking graph
O schinzii	6	14074	58473	Tina marking graph
O schinzii	7	14074	58473	Tina marking graph
O schinzii	8	14074	58473	Tina marking graph
O schinzii	9	14074	58473	Tina marking graph
O schinzii	10	14074	58473	Tina marking graph
O schinzii	11	14074	58473	Tina marking graph
O schinzii no location change	1	1013	1757	Tina marking graph
O schinzii no location change	2	8597	26060	Tina marking graph
O schinzii no location change	3	22506	88065	Tina marking graph
O schinzii no location change	4	29333	126261	Tina marking graph
O schinzii no location change	5	29333	126261	Tina marking graph
O schinzii no location change	6	29333	126261	Tina marking graph
O schinzii no location change	7	29333	126261	Tina marking graph
O schinzii no location change	8	29333	126261	Tina marking graph
O schinzii no location change	9	29333	126261	Tina marking graph
O schinzii no location change	10	29333	126261	Tina marking graph
O schinzii no location change	11	29333	126261	Tina marking graph
A coranica	1	621	1179	Tina marking graph
A coranica	2	4488	15643	Tina marking graph
A coranica	3	11899	53550	Tina marking graph
A coranica	4	18866	96843	Tina marking graph
A coranica	5	24621	135344	Tina marking graph
A coranica	6	28964	164834	Tina marking graph
A coranica	7	31788	183895	Tina marking graph
A coranica	8	33337	194166	Tina marking graph
A coranica	9	34006	198512	Tina marking graph
A coranica	10	34201	199766	Tina marking graph
A coranica	11	34228	199941	Tina marking graph
